# Supplementary material for: RsWRKY40 coordinates the cold stress response by integrating RsSPS1-mediated sucrose accumulation and the CBF-dependent pathway in radish (Raphanus sativus L.)
Source: Mol Hortic. 2025 Mar 2;5:14. doi: 10.1186/s43897-024-00135-x (PMC11872316; doi:10.1186/s43897-024-00135-x)
Supplement: Supplementary file 2 — Additional file 2: Supplementary Table S1. Primers used in this study. Supplementary Table S2. Summary of SSC content grouped by SNP genotype. [file 43897_2024_135_MOESM2_ESM.zip › Supplementary Table 1.xlsx]

## Sheet: Table S1 
Table S1 Primers used in this study.
Primers	Sequences (5'-3')
1391-RsWRKY40-F	CAAGCTTGGCTGCAGGTCGAATACAGGAAAGGAAAGGAATTGTGCTTT
1391-RsWRKY40-R	GGTGGACTCCTCTTAGAATTGGAAGTATATGTACGATGAATCTTCTTGGATCTT
1300-RsWRKY40-F	ATACACCAAATCGACTCTAGAATGGACCAGTATTCATCGTCTTTG
1300-RsWRKY40-R	GCCCTTGCTCACCATGGTACCGTTGTCGGTTTGATACAATCTCCC
1300-RsCBF1-F	ATACACCAAATCGACTCTAGAATGAACACATTCCCTGCTTCCA
1300-RsCBF1-R	GCCCTTGCTCACCATGGTACCATAACTCCAGAGGTTCATGTCAACC
1300-RsCBF2-F	ATACACCAAATCGACTCTAGAATGACCACATTTTCTACCTTTTCCG
1300-RsCBF2-R	GCCCTTGCTCACCATGGTACCATAACTCCAAAGGGACACGTCAG
1300-RsSPS1-F	TACACCAAATCGACTCTAGAATGGCAGGGAACGATTGGGTG
1300-RsSPS1-R	CCCTTGCTCACCATGGTACCGTCGTTGAGAAGCTCTAGTTT
0800-RsCBF1-F	CTATAGGGCGAATTGGGTACCTTAGAATCTACATGGATAACAGATCAAATAA
0800-RsCBF1-R	CGCTCTAGAACTAGTGGATCCTTTAAAAGTTTTTGGTTTGAGAAAAGTG
0800-RsCBF2-F	CTATAGGGCGAATTGGGTACCTTTTTCCTTTGAAAAGACATAAAAGAA
0800-RsCBF2-R	CGCTCTAGAACTAGTGGATCCTTTGTAGTTCGATACAAAGTTGGGA
0800-RsWRKY40-F	CTATAGGGCGAATTGGGTACCATACAGGAAAGGAAAGGAATTGTGC
0800-RsWRKY40-R	CGCTCTAGAACTAGTGGATCCGGAAGTATATGTACGATGAATCTTCTTGG
0800-RsSPS1-F	CTATAGGGCGAATTGGGTACCGTAGATTGAGTATTAGTGAACTACCCATTC
0800-RsSPS1-R	CGCTCTAGAACTAGTGGATCCTCCTTTGCTTTTGCGAATATGC
JG-RsWRKY40-F	GATTATGCCTCTCCCGAATTCATGGACCAGTATTCATCGTCTTTG
JG-RsWRKY40-R	AGAAGTCCAAAGCTTCTCGAGCTAGTTGTCGGTTTGATACAATCTCC
LAC-RsWRKY40-F	TTTGATATTGGATCGGAATTCATACAGGAAAGGAAAGGAATTGTGC
LAC-RsWRKY40-R	ATACAGAGCACATGCCTCGAGGGAAGTATATGTACGATGAATCTTCTTGG
LAC-RsSPS1-F	TTTGATATTGGATCGGAATTCGTAGATTGAGTATTAGTGAACTACCCATTC
LAC-RsSPS1-R	ATACAGAGCACATGCCTCGAGTCCTTTGCTTTTGCGAATATGC
LAC-RsCBF1-F	TTTGATATTGGATCGGAATTCTTAGAATCTACATGGATAACAGATCAAATAA
LAC-RsCBF1-R	ATACAGAGCACATGCCTCGAGTTTAAAAGTTTTTGGTTTGAGAAAAGTG
LAC-RsCBF2-F	TTTGATATTGGATCGGAATTCTTTTTCCTTTGAAAAGACATAAAAGAA
LAC-RsCBF2-R	ATACAGAGCACATGCCTCGAGTTTGTAGTTCGATACAAAGTTGGGA
pTY-CP-F	TCCACCCTCACCACCTTC
pTY-CP-R	CCCTAATTCCCTTATCTGGG
qRT-RsWRKY40-F1	TCTCTTGGTGGTGGTCAAGC
qRT-RsWRKY40-R1	GGGCTCGTCACTTTCTTGGA
qRT-RsSPS1-F1	TGTCCTCGGTGAACAAGTCG
qRT-RsSPS1-R1	CATAGGCACGTTAAGCGCAC
qRT-Rsa2g000620-F	TGGACCAGTACCCATCGTCT
qRT-Rsa2g000620-R	CACCAAAGCAGTTGTCGTGG
qRT-Rsa7g023990-F	ACGACAAGTGCTTTGGTGGA
qRT-Rsa7g023990-R	TCCGCAAGCTGTTTCCTCAA
qRT-Rsa4g003880-F	CCAAACGGTTCTGAAGGGGA
qRT-Rsa4g003880-R	ACCTCTTGCATCGTTCCCTG
qRT-Rsa8g017940-F	AGCGCAAGCGAGTTAAGAGA
qRT-Rsa8g017940-R	AGGGCTCTTTCGGCTTTGAA
qRT-Rsa7g012830-F	CAGGTTGCCCCGGATTAACT
qRT-Rsa7g012830-R	AGCTCCATGTTCTCACCACG
qRT-Rsa4g016410-F	GCTAAACGCCATCTCTTGCG
qRT-Rsa4g016410-R	GCACGTCAGCTTTCTCTCCT
qRT-Rsa3g027520-F	ACCCACGCAAGCCAATGATA
qRT-Rsa3g027520-F	ATGGACGGCACTCTCCAAAG
qRT-Rsa1g002860-F	TGGGTTGGTTCGTGGTGAAA
qRT-Rsa1g002860-F	CGGTACACACCAGGCATTCT
