# Supplementary material for: RsWRKY40 coordinates the cold stress response by integrating RsSPS1-mediated sucrose accumulation and the CBF-dependent pathway in radish (Raphanus sativus L.)
Source: Mol Hortic. 2025 Mar 2;5:14. doi: 10.1186/s43897-024-00135-x (PMC11872316; doi:10.1186/s43897-024-00135-x)
Supplement: Supplementary file 2 — Additional file 2: Supplementary Table S1. Primers used in this study. Supplementary Table S2. Summary of SSC content grouped by SNP genotype. [file 43897_2024_135_MOESM2_ESM.zip › Supplementary Table 2.xlsx]

## Sheet: Table S2
Table S2 Summary of SSC content grouped by SNP genotype
Individual code	SNP genotype	SCC content (%)
NAU-1	AA	6
NAU-2	AA	4.4
NAU-3	AA	7.8
NAU-4	AA	5.35
NAU-5	AA	5.8
NAU-6	AA	5.55
NAU-7	AA	5.63333
NAU-8	AA	5.66667
NAU-9	AA	6.3
NAU-10	TA	6.9
NAU-11	AA	5.6
NAU-12	AA	5.85
NAU-14	TA	8.3
NAU-16	AA	5.8
NAU-17	AA	6.45
NAU-18	AA	6.65
NAU-20	AA	6.75
NAU-21	AA	7.4
NAU-22	AA	5.1
NAU-23	AA	4.75
NAU-24	AA	5.85
NAU-25	AA	4.66667
NAU-27	AA	6.05
NAU-28	TA	7.95
NAU-29	AA	5.46667
NAU-30	AA	7.06667
NAU-31	AA	4.65
NAU-32	AA	7.56667
NAU-33	AA	7.13333
NAU-34	AA	7.05
NAU-35	AA	5.55
NAU-36	AA	6.05
NAU-37	AA	5.7
NAU-38	AA	5.85
NAU-39	AA	6.8
NAU-40	AA	5.6
NAU-41	AA	6.4
NAU-42	TA	6.3
NAU-43	AA	6.73333
NAU-44	AA	7.73333
NAU-45	AA	4.7
NAU-47	AA	5.65
NAU-48	AA	6.6
NAU-49	AA	4.6
NAU-50	AA	6.25
NAU-53	AA	5.7
NAU-54	AA	6.7
NAU-55	AA	5.35
NAU-56	AA	5.85
NAU-57	AA	5.05
NAU-58	TA	5.35
NAU-59	AA	7.6
NAU-60	AA	4.65
NAU-61	AA	6
NAU-62	TA	6.8
NAU-63	AA	5.95
NAU-64	AA	6.25
NAU-65	TA	7.5
NAU-66	AA	6.05
NAU-67	AA	6.45
NAU-68	AA	5.4
NAU-69	AA	4.16667
NAU-70	AA	7.85
NAU-71	AA	6.25
NAU-72	AA	6.6
NAU-73	AA	5.8
NAU-74	AA	6.3
NAU-75	AA	6.3
NAU-76	AA	6.3
NAU-77	AA	5.65
NAU-78	AA	5.15
NAU-79	AA	5.5
NAU-80	AA	5.6
NAU-81	AA	7.45
NAU-82	AA	5.6
NAU-83	AA	6.5
NAU-84	TA	6.05
NAU-85	AA	5.4
NAU-86	AA	7.8
NAU-87	AA	6.06667
NAU-88	AA	5
NAU-89	AA	5.2
NAU-90	AA	4.85
NAU-91	AA	7.5
NAU-92	AA	5.5
NAU-93	AA	7.2
NAU-94	AA	6.1
NAU-95	TA	6.5
NAU-96	AA	6.2
NAU-97	AA	6.75
NAU-98	AA	6.25
NAU-99	AA	5.4
NAU-100	AA	5.85
NAU-101	AA	6.2
NAU-102	AA	4.96667
NAU-103	AA	7.15
NAU-104	AA	6.56667
NAU-105	AA	7.7
NAU-107	AA	5.15
NAU-108	AA	4.7
NAU-110	AA	5.25
NAU-111	AA	6.7
NAU-112	AA	4.75
NAU-113	AA	6.95
NAU-114	TA	9.23333
NAU-115	AA	6.2
NAU-116	AA	6.4
NAU-117	AA	5.9
NAU-120	AA	6.4
NAU-121	AA	8.16667
NAU-122	AA	4.26667
NAU-123	AA	7.05
NAU-124	AA	5.95
NAU-125	AA	5.7
NAU-126	AA	6.8
NAU-127	TA	6.85
NAU-128	TA	7.25
NAU-129	AA	7.15
NAU-130	AA	5.9
NAU-133	AA	5.5
NAU-134	AA	5.66667
NAU-135	AA	7.4
NAU-136	AA	5.5
NAU-137	AA	5.15
NAU-139	AA	5.1
NAU-140	AA	6.63333
NAU-141	AA	5.73333
NAU-142	AA	5.5
NAU-143	AA	4.73333
NAU-144	AA	4.95
NAU-147	TA	8.7
NAU-148	AA	5.65
NAU-149	AA	5.95
NAU-150	AA	7.93333
NAU-151	AA	5.25
NAU-152	AA	5.7
NAU-153	AA	5.8
NAU-154	AA	9.73333
NAU-155	AA	5.75
NAU-156	AA	7.75
NAU-157	AA	5.45
NAU-158	AA	5.75
NAU-159	AA	5.95
NAU-160	AA	5.95
NAU-161	AA	7.15
NAU-162	AA	6.4
NAU-163	AA	5.95
NAU-164	AA	5.85
NAU-165	AA	5.4
NAU-166	AA	4.83333
NAU-167	AA	7.7
NAU-168	AA	5.8
NAU-169	AA	6.3
NAU-170	AA	6.95
NAU-172	AA	4.53333
NAU-173	TA	8.35
NAU-174	AA	8.05
NAU-175	TA	5.83333
NAU-176	AA	5.33333
NAU-178	AA	4.66667
NAU-179	TA	7.66667
NAU-180	TA	6.83333
